# Supplementary material for: Evidence of a Causal Association Between Insulinemia and Endometrial Cancer: A Mendelian Randomization Analysis
Source: J Natl Cancer Inst. 2015 Jul 1;107(9):djv178. doi: 10.1093/jnci/djv178 (PMC4572886; doi:10.1093/jnci/djv178)
Supplement: Supplementary Data [file supp_djv178_Supplementary_Table_1_270515.xls]

## Sheet: EnCa_score_analyses_241114
Supplementary Table 1: Individual variant risk factor weights and endometrial cancer associations
					Risk factor	Endometrial Cancer
SNP	locus	Risk factor	Effect allele	Other allele	Beta	Log-odds ratio	Standard error	p-value
rs10150332+	NRXN3	Body mass index	C	T	0.13	0.063	0.051	0.215	+ SNP not available in the Ely study to investigate for association with insulin secretion (Figure 1)
rs10767664	BDNF	Body mass index	A	T	0.19	0.065	0.053	0.223
rs10938397	GNPDA2	Body mass index	G	A	0.18	0.039	0.044	0.377
rs10968576	LRRN6C	Body mass index	G	A	0.11	0.048	0.046	0.293
rs11847697	PRKD1	Body mass index	T	C	0.17	0.069	0.113	0.537
rs12444979	GPRC5B	Body mass index	C	T	0.17	0.109	0.064	0.0898
rs13078807	CADM2	Body mass index	G	A	0.1	0.033	0.053	0.526
rs13107325	SLC39A8	Body mass index	T	C	0.19	0.054	0.082	0.507
rs1514175	TNNI3K	Body mass index	A	G	0.07	-0.046	0.043	0.288
rs1555543+	PTBP2	Body mass index	C	A	0.06	0.053	0.044	0.223
rs1558902	FTO	Body mass index	A	T	0.39	0.152	0.044	0.00056
rs206936	NUDT3	Body mass index	G	A	0.06	0.006	0.054	0.913
rs2112347	FLJ35779	Body mass index	T	G	0.1	-0.05	0.045	0.272
rs2241423	MAP2K5	Body mass index	G	A	0.13	0.054	0.052	0.3
rs2287019	QPCTL	Body mass index	C	T	0.15	0.069	0.056	0.223
rs2815752	NEGR1	Body mass index	A	G	0.13	-0.004	0.044	0.932
rs2867125	TMEM18	Body mass index	C	T	0.31	0.092	0.059	0.116
rs2890652+	LRP1B	Body mass index	C	T	0.09	0.083	0.06	0.164
rs29941	KCTD15	Body mass index	G	A	0.06	-0.057	0.046	0.209
rs3810291	TMEM160	Body mass index	A	G	0.09	-0.059	0.051	0.253
rs3817334	MTCH2	Body mass index	T	C	0.06	0.048	0.044	0.275
rs4771122+	MTIF3	Body mass index	G	A	0.09	0.079	0.052	0.13
rs4836133*+	ZNF608	Body mass index	A	C	0.07	0.016	0.045	0.729	*SNP not available in pleiotropy analyses (Figure 1)
rs4929949	RPL27A	Body mass index	C	T	0.06	0.041	0.045	0.358
rs543874	SEC16B	Body mass index	G	A	0.22	-0.056	0.053	0.294
rs571312	MC4R	Body mass index	A	C	0.23	0.084	0.049	0.0871
rs713586+	RBJ	Body mass index	C	T	0.14	0.023	0.043	0.601
rs7138803	FAIM2	Body mass index	A	G	0.12	0.028	0.044	0.53
rs7359397	SH2B1	Body mass index	T	C	0.15	0.112	0.044	0.0105
rs887912	FANCL	Body mass index	T	C	0.1	0.011	0.047	0.818
rs9816226	ETV5	Body mass index	T	A	0.14	0.001	0.057	0.988
rs987237	TFAP2B	Body mass index	G	A	0.13	-0.007	0.056	0.897
rs10747083	P2RX2	Fasting glucose	A	G	0.016	0.001	0.047	0.987
rs10811661	CDKN2B	Fasting glucose	T	C	0.027	-0.107	0.057	0.0607
rs10830963	MTNR1B	Fasting glucose	G	C	0.077	0.095	0.054	0.0784
rs10885122	ADRA2A	Fasting glucose	G	T	0.022	0.278	0.078	0.000364
rs11071657	VPS13C/C2CD4A/B	Fasting glucose	A	G	0.006	-0.056	0.045	0.206
rs11558471	SLC30A8	Fasting glucose	G	A	0.029	-0.024	0.047	0.607
rs11603334	ARAP1	Fasting glucose	G	A	0.019	0.011	0.059	0.855
rs11605924	CRY2	Fasting glucose	A	C	0.019	-0.066	0.044	0.133
rs11619319	PDX1	Fasting glucose	G	A	0.021	0.028	0.051	0.584
rs11708067	ADCY5	Fasting glucose	A	G	0.021	-0.101	0.051	0.0497
rs11715915	AMT	Fasting glucose	C	T	0.013	-0.044	0.048	0.366
rs11920090	SLC2A2	Fasting glucose	T	A	0.028	0.054	0.066	0.413
rs16913693	IKBKAP	Fasting glucose	T	G	0.047	-0.084	0.149	0.572
rs174550	FADS1	Fasting glucose	T	C	0.018	-0.029	0.045	0.514
rs17762454	RREB1	Fasting glucose	T	C	0.012	0.07	0.048	0.143
rs2191349	DGKB/TMEM195	Fasting glucose	T	G	0.029	0.041	0.044	0.352
rs2302593**	GIPR	Fasting glucose	C	G	0.014	-0.005	0.043	0.907	**SNP not available in pleiotropy analyses (Supplementary figure 2)
rs2657879	GLS2	Fasting glucose	G	A	0.011	-0.017	0.057	0.769
rs340874	PROX1	Fasting glucose	C	T	0.01	0.071	0.043	0.1
rs3783347	WARS	Fasting glucose	G	T	0.015	0.09	0.055	0.1
rs3829109	LOC728489	Fasting glucose	G	A	0.018	0.086	0.055	0.116
rs4506565	TCF7L2	Fasting glucose	T	A	0.019	-0.116	0.047	0.0143
rs4607517	GCK	Fasting glucose	A	G	0.055	-0.007	0.057	0.897
rs4869272	PCSK1	Fasting glucose	T	C	0.018	0.037	0.047	0.429
rs560887	G6PC2	Fasting glucose	C	T	0.07	-0.025	0.047	0.588
rs576674	KL	Fasting glucose	G	A	0.019	-0.054	0.057	0.345
rs6072275	TOP1	Fasting glucose	A	G	0.016	0.002	0.06	0.972
rs6113722	FOXA2	Fasting glucose	G	A	0.038	-0.091	0.11	0.407
rs6943153	GRB10	Fasting glucose	T	C	0.016	-0.025	0.046	0.588
rs7651090	IGF2BP2	Fasting glucose	G	A	0.014	-0.043	0.047	0.359
rs7708285	ZBED3	Fasting glucose	G	A	0.009	-0.009	0.047	0.846
rs780094	GCKR	Fasting glucose	C	T	0.028	0.013	0.044	0.776
rs7867224	GLIS3	Fasting glucose	A	G	0.014	-0.006	0.043	0.897
rs7944584	MADD	Fasting glucose	A	T	0.023	-0.013	0.05	0.795
rs9368222	CDKAL1	Fasting glucose	A	C	0.016	-0.039	0.048	0.424
rs983309	PPP1R3B	Fasting glucose	T	G	0.025	0.02	0.067	0.761
rs10195252	GRB14	Fasting insulin	T	C	0.018	0.038	0.043	0.382
rs1167800	HIP1	Fasting insulin	A	G	0.015	-0.03	0.04	0.537
rs1530559	YSK4	Fasting insulin	A	G	0.013	-0.05	0.05	0.279
rs17036328	PPARG	Fasting insulin	T	C	0.014	0.05	0.07	0.423
rs2126259	PPP1R3B	Fasting insulin	T	C	0.031	-0.04	0.07	0.613
rs2745353	RSPO3	Fasting insulin	T	C	0.015	0.05	0.04	0.271
rs2943645	IRS1	Fasting insulin	T	C	0.016	0	0.04	0.95
rs3822072	FAM13A1	Fasting insulin	A	G	0.01	-0.02	0.04	0.59
rs459193	ANKRD55	Fasting insulin	G	A	0.019	0.05	0.05	0.303
rs4846565	LYPLAL1	Fasting insulin	G	A	0.015	0.11	0.05	0.0207
rs4865796	ARL15	Fasting insulin	A	G	0.016	0.02	0.05	0.719
rs6822892***	PDGFC	Fasting insulin	A	G	0.01	-0.05	0.05	0.29	***SNP not available in pleiotropy analyses (Figure 2)
rs6912327	C6orf107	Fasting insulin	T	C	0.015	-0.01	0.05	0.834
rs731839	PEPD	Fasting insulin	G	A	0.017	0.01	0.05	0.908
rs780094	GCKR	Fasting insulin	C	T	0.022	0.013	0.044	0.776
rs7903146	TCF7L2	Fasting insulin	C	T	0.022	0.129	0.048	0.0078
rs860598	IGF1	Fasting insulin	A	G	0.012	0.13	0.06	0.0304
rs974801	TET2	Fasting insulin	G	A	0.016	0.03	0.04	0.567
rs10811661	CDKN2A/B	Early insulin secretion	T	C	-0.083	-0.107	0.057	0.0607
rs10830963	MTNR1B	Early insulin secretion	G	C	-0.076	0.095	0.054	0.0784
rs10946398	CDKAL1	Early insulin secretion	C	A	-0.061	-0.068	0.046	0.14
rs11603334	CENTD2	Early insulin secretion	G	A	-0.051	0.011	0.059	0.855
rs11605924	CRY2	Early insulin secretion	A	C	-0.069	-0.066	0.044	0.133
rs11672660	GIPR	Early insulin secretion	T	C	-0.13	-0.058	0.055	0.289
rs12686676++	NR4A3	Early insulin secretion	G	A	-0.015	-0.013	0.044	0.773	++ SNP not available in the Ely study to investigate for association with insulin secretion (Figure 3)
rs12779790	CDC123	Early insulin secretion	G	A	-0.068	0.016	0.055	0.77
rs13266634	SLC30A8	Early insulin secretion	C	T	-0.041	0.019	0.046	0.675
rs174550	FADS1	Early insulin secretion	T	C	-0.031	-0.029	0.045	0.514
rs2191349	DGKB	Early insulin secretion	T	G	0.0052	Excluded from analyses
rs4502156	VPS13C	Early insulin secretion	T	C	-0.05	-0.028	0.045	0.527
rs4607517	GCK	Early insulin secretion	A	G	-0.032	-0.007	0.057	0.897
rs5015480	HHEX	Early insulin secretion	C	T	-0.061	-0.008	0.044	0.846
rs5219	KCNJ11	Early insulin secretion	T	C	-0.038	-0.055142	0.0449117	0.219527
rs560887	G6PC2	Early insulin secretion	T	C	-0.047	0.025	0.047	0.588
rs7903146	TCF7L2	Early insulin secretion	T	C	-0.06	-0.129	0.048	0.0078	Excluded in sensitivity analyses
rs7957197	HNF1A	Early insulin secretion	T	A	-0.062	-0.15	0.053	0.00476
rs950994	TFB1M	Early insulin secretion	A	G	0.016	Excluded from analyses
rs10203174	THADA	Type 2 diabetes	C	T	0.131	0.02	0.07	0.8
rs10278336	GCK	Type 2 diabetes	A	G	0.068	-0.02	0.04	0.716
rs10401969	CILP2	Type 2 diabetes	C	T	0.122	-0.06	0.09	0.525
rs10811661	CDKN2A/B	Type 2 diabetes	T	C	0.166	-0.107	0.057	0.0607
rs10830963	MTNR1B	Type 2 diabetes	G	C	0.095	0.095	0.054	0.0784
rs10842994	KLHDC5	Type 2 diabetes	C	T	0.095	0	0.05	0.957
rs10923931	NOTCH2	Type 2 diabetes	T	G	0.077	0.04	0.07	0.521
rs11063069	CCND2	Type 2 diabetes	G	A	0.077	0.07	0.06	0.242
rs1111875	HHEX/IDE	Type 2 diabetes	C	T	0.104	-0.01	0.04	0.777
rs11257655	CDC123/CAMK1D	Type 2 diabetes	T	C	0.068	0.05	0.05	0.328
rs11634397	ZFAND6	Type 2 diabetes	G	A	0.049	-0.01	0.05	0.851
rs11717195	ADCY5	Type 2 diabetes	T	C	0.104	-0.1	0.05	0.0517
rs12427353	HNF1A (TCF1)	Type 2 diabetes	G	C	0.077	-0.13	0.05	0.0164
rs12571751	ZMIZ1	Type 2 diabetes	A	G	0.077	0	0.04	0.953
rs12899811	PRC1	Type 2 diabetes	G	A	0.077	0.03	0.05	0.536
rs12970134	MC4R	Type 2 diabetes	A	G	0.077	0.1	0.05	0.0448
rs13233731	KLF14	Type 2 diabetes	G	A	0.049	0.01	0.04	0.866
rs13389219	GRB14	Type 2 diabetes	C	T	0.068	0.04	0.04	0.42
rs1359790	SPRY2	Type 2 diabetes	G	A	0.077	-0.03	0.05	0.49
rs1496653	UBE2E2	Type 2 diabetes	A	G	0.086	0.05	0.05	0.375
rs1552224	ARAP1 (CENTD2)	Type 2 diabetes	A	C	0.104	0.01	0.06	0.861
rs163184	KCNQ1	Type 2 diabetes	G	T	0.086	-0.06	0.04	0.163
rs17168486	DGKB	Type 2 diabetes	T	C	0.104	0.1	0.06	0.0634
rs17791513	TLE4	Type 2 diabetes	A	G	0.113	-0.26	0.08	0.0016
rs1801282	PPARG	Type 2 diabetes	C	G	0.122	0.05	0.07	0.438
rs2075423	PROX1	Type 2 diabetes	G	T	0.068	0.03	0.05	0.498
rs2261181	HMGA2	Type 2 diabetes	T	C	0.122	0.11	0.07	0.0993
rs2334499	HCCA2	Type 2 diabetes	T	C	0.039	0.03	0.04	0.461
rs243088	BCL11A	Type 2 diabetes	T	A	0.068	0.07	0.04	0.127
rs2796441	TLE1	Type 2 diabetes	G	A	0.068	-0.03	0.04	0.446
rs2943640	IRS1	Type 2 diabetes	C	A	0.095	0	0.04	0.911
rs3802177	SLC30A8	Type 2 diabetes	G	A	0.131	0.02	0.05	0.648
rs4402960	IGF2BP2	Type 2 diabetes	T	G	0.122	-0.05	0.05	0.33
rs4430796	HNF1B (TCF2)	Type 2 diabetes	G	A	0.122	-0.2	0.04	3.69e-06
rs4458523	WFS1	Type 2 diabetes	G	T	0.095	0.07	0.04	0.0885
rs459193	ANKRD55	Type 2 diabetes	G	A	0.077	0.05	0.05	0.303
rs516946	ANK1	Type 2 diabetes	C	T	0.086	0	0.05	0.984
rs5215	KCNJ11	Type 2 diabetes	C	T	0.068	0.06	0.04	0.207
rs6795735	ADAMTS9	Type 2 diabetes	C	T	0.077	0.005	0.044	0.914
rs6878122	ZBED3	Type 2 diabetes	G	A	0.095	-0.01	0.05	0.866
rs7177055	HMG20A	Type 2 diabetes	A	G	0.077	0.12	0.05	0.0112
rs7202877	BCAR1	Type 2 diabetes	T	G	0.113	-0.1	0.07	0.183
rs7756992	CDKAL1	Type 2 diabetes	G	A	0.157	-0.04	0.05	0.44
rs780094	GCKR	Type 2 diabetes	C	T	0.058	0.013	0.044	0.776
rs7845219	TP53INP1	Type 2 diabetes	T	C	0.058	0.04	0.04	0.407
rs7903146	TCF7L2	Type 2 diabetes	T	C	0.329	-0.129	0.048	0.0078
rs7955901	TSPAN8/LGR5	Type 2 diabetes	C	T	0.068	0.03	0.04	0.469
rs8108269	GIPR	Type 2 diabetes	G	T	0.068	0.03	0.05	0.542
rs849135	JAZF1	Type 2 diabetes	G	A	0.104	0.05	0.04	0.275
SNP, single nucleotide polymorphism
